# Supplementary material for: Biosynthesis of glucocorticoids in tumors. Reply
Source: J Clin Invest. 2023 Nov 1;133(21):e175274. doi: 10.1172/JCI175274 (PMC10617765; doi:10.1172/JCI175274)
Supplement: Supporting data values [file jci-133-175274-s154.xlsx]

## Sheet: Figure 1A
		Gene
		Hsd11b1		Cyp11b1		Cyp11b2
mouse tumor cell lines	B16	0.998241	1.00176	0.00463289	0.00473954	0.00109005	0.00084608
	MC38	0.0119321	0.0123979	0.00703108	0.00753487	0.00194676	0.00202728

## Sheet: Figure 1B
	Aldosterone (nM)	DOC		DHC
	B16	0	0	0	0
	MC38	0.19	1.77	0	0
	Corticosterone (nM)	DOC		DHC
	B16	1.87	0	110.41	104.64
	MC38	0	1.47	34.77	22.87

## Sheet: FIGURE 1C
			HSD11B1	CYP11B1	CYP11B2
		Adrenocortical carcinoma	0.3	117	0.8
		Bladder carcinoma	1.3	0	0
		Breast carcinoma	1.8	0	0
		Cervical carcinoma	1	0	0
		Cholangiocarcinoma	18.1	0	0
		Colon adenocarcinoma	1.6	0	0
		Esophageal carcinoma	1.1	0	0
		Glioblastoma	2.2	0	0
		Glioma	1.5	0	0
		Head & neck carcinoma	0.9	0	0
		Kidney chromophobe	0.5	0	0
		Liver carcinoma	76.5	0	0
		Lung adenocarcinoma	5.5	0	0
		Lung squamous cell carcinoma	4.3	0	0
		Lymphoma	12	0	0
		Melanoma	1.1	0	0
		Myeloid leukemia	0.1	0.01	0
		Ovarian cystadenocarcinoma	1.5	0	0
		Pancreatic adenocarcinoma	8.3	0	0
		Pheochromocytoma	0.3	0.1	0
		Prostate adenocarcinoma	2.7	0	0
		Rectum adenocarcinoma	1.6	0	0
		Renal clear cell carcinoma	1.1	0	0
		Renal papillary carcinoma	0.4	0	0
		Sarcoma	3	0	0
		Stomach adenocarcinoma	2.5	0	0
		Testicular germ cell	4.2	0	0
		Thymoma	0.1	0	0
		Thyroid carcinoma	0.8	0	0
		Uterine carcinoma	0.5	0	0
		Uterine carcinosarcoma	0.6	0	0
